# Supplementary material for: Forecasting climate-associated non-tuberculous mycobacteria (NTM) infections in the UK using international surveillance data and machine learning
Source: PLOS Glob Public Health. 2024 Aug 19;4(8):e0003262. doi: 10.1371/journal.pgph.0003262 (PMC11332936; doi:10.1371/journal.pgph.0003262)
Supplement: S1 Table — (XLSX) [file pgph.0003262.s006.xlsx]

## Sheet: Sheet1
S1 Table: Results of random forest model predictions of NTM infection rates on international unseen test dataset
Area	Year	real	predicted	AbsoluteError	MeanRelativeError	LowerQuantile	UpperQuantile
Finland	2021	15.47	11.6545	-3.81554	0.246641	12.4449	12.9691
Scotland	2018	6.8	6.2993	-0.5007	0.073632	7.08977	7.61389
Mississippi	2014	14.27	9.06269	-5.20731	0.364913	9.85316	10.3773
Mississippi	2012	11.19	10.3271	-0.86291	0.077115	11.1176	11.6417
Finland	2002	8.04	11.5502	3.51024	0.436597	12.3407	12.8648
Mississippi	2018	12.97	10.136	-2.83397	0.218502	10.9265	11.4506
Finland	2013	11.29	10.2248	-1.06517	0.094346	11.0153	11.5394
Scotland	2019	6.5	5.56056	-0.93944	0.14453	6.35103	6.87515
Finland	2005	9.4	9.41069	0.010694	0.001138	10.2012	10.7253
Finland	2012	11.82	9.50769	-2.31231	0.195627	10.2982	10.8223
Finland	2003	7.75	10.0815	2.33153	0.300842	10.872	11.3961
Finland	2008	9.77	11.0098	1.23984	0.126902	11.8003	12.3244
Mississippi	2013	12.74	10.1212	-2.61882	0.205559	10.9116	11.4358
