# Supplementary material for: Forecasting climate-associated non-tuberculous mycobacteria (NTM) infections in the UK using international surveillance data and machine learning
Source: PLOS Glob Public Health. 2024 Aug 19;4(8):e0003262. doi: 10.1371/journal.pgph.0003262 (PMC11332936; doi:10.1371/journal.pgph.0003262)
Supplement: S2 Table — (XLSX) [file pgph.0003262.s007.xlsx]

## Sheet: Sheet1
S2 Table: Random forest model predictions for UK regions 2025-2033
Area	Year	Predicted NTM rate per 100,000
NorthScotland	2025	6.45401
NorthScotland	2026	5.95975
NorthScotland	2027	5.64961
NorthScotland	2028	5.8287
NorthScotland	2029	6.53438
NorthScotland	2030	6.44081
NorthScotland	2031	5.94168
NorthScotland	2032	6.44756
NorthScotland	2033	6.6506
WestScotland	2025	8.16544
WestScotland	2026	7.93795
WestScotland	2027	6.45214
WestScotland	2028	7.24939
WestScotland	2029	7.89092
WestScotland	2030	7.63822
WestScotland	2031	7.28138
WestScotland	2032	8.21017
WestScotland	2033	8.23806
EastScotland	2025	7.78449
EastScotland	2026	7.68716
EastScotland	2027	6.96396
EastScotland	2028	7.15183
EastScotland	2029	7.73818
EastScotland	2030	7.69316
EastScotland	2031	7.70204
EastScotland	2032	8.48738
EastScotland	2033	8.15841
NorthEastEngland	2025	9.5615
NorthEastEngland	2026	9.71793
NorthEastEngland	2027	9.20307
NorthEastEngland	2028	9.15948
NorthEastEngland	2029	9.87244
NorthEastEngland	2030	9.62259
NorthEastEngland	2031	9.43998
NorthEastEngland	2032	10.1433
NorthEastEngland	2033	10.2988
NorthWestEngland	2025	9.98419
NorthWestEngland	2026	9.95918
NorthWestEngland	2027	9.62335
NorthWestEngland	2028	9.42206
NorthWestEngland	2029	9.96775
NorthWestEngland	2030	10.0322
NorthWestEngland	2031	9.7006
NorthWestEngland	2032	9.96406
NorthWestEngland	2033	10.026
YorkshireHumber	2025	10.5621
YorkshireHumber	2026	10.5359
YorkshireHumber	2027	9.9328
YorkshireHumber	2028	10.0504
YorkshireHumber	2029	10.5322
YorkshireHumber	2030	10.5354
YorkshireHumber	2031	10.54
YorkshireHumber	2032	11.0551
YorkshireHumber	2033	10.6673
Wales	2025	10.4348
Wales	2026	10.3807
Wales	2027	9.6085
Wales	2028	9.70312
Wales	2029	10.1825
Wales	2030	10.1088
Wales	2031	9.72162
Wales	2032	10.7934
Wales	2033	10.4132
WestMidlands	2025	10.8862
WestMidlands	2026	11.0989
WestMidlands	2027	10.2651
WestMidlands	2028	10.5665
WestMidlands	2029	11.1141
WestMidlands	2030	11.1229
WestMidlands	2031	10.6668
WestMidlands	2032	11.008
WestMidlands	2033	11.3499
EastMidlands	2025	11.359
EastMidlands	2026	11.3943
EastMidlands	2027	10.9565
EastMidlands	2028	11.0333
EastMidlands	2029	11.3326
EastMidlands	2030	11.372
EastMidlands	2031	11.0052
EastMidlands	2032	11.5646
EastMidlands	2033	11.5691
EastEngland	2025	11.6695
EastEngland	2026	11.7811
EastEngland	2027	11.1796
EastEngland	2028	11.7884
EastEngland	2029	11.8011
EastEngland	2030	11.8654
EastEngland	2031	11.8656
EastEngland	2032	11.8635
EastEngland	2033	12.0819
SouthEastEngland	2025	11.5478
SouthEastEngland	2026	11.6934
SouthEastEngland	2027	11.1862
SouthEastEngland	2028	11.8586
SouthEastEngland	2029	11.8149
SouthEastEngland	2030	11.8779
SouthEastEngland	2031	11.2715
SouthEastEngland	2032	11.7241
SouthEastEngland	2033	11.9079
London	2025	11.5995
London	2026	11.7213
London	2027	11.252
London	2028	11.9647
London	2029	11.8401
London	2030	11.8959
London	2031	11.4584
London	2032	11.834
London	2033	11.9175
SouthWestEngland	2025	11.1413
SouthWestEngland	2026	11.36
SouthWestEngland	2027	10.3918
SouthWestEngland	2028	10.5408
SouthWestEngland	2029	11.1381
SouthWestEngland	2030	11.0674
SouthWestEngland	2031	10.85
SouthWestEngland	2032	11.3375
SouthWestEngland	2033	11.6979
NorthernIreland	2025	9.64583
NorthernIreland	2026	9.43983
NorthernIreland	2027	8.63758
NorthernIreland	2028	9.13439
NorthernIreland	2029	9.3694
NorthernIreland	2030	9.09199
NorthernIreland	2031	9.13301
NorthernIreland	2032	10.1978
NorthernIreland	2033	10.2653
